# Supplementary material for: Estimating the purebred–crossbred genetic correlation for uniformity of eggshell color in laying hens
Source: Genet Sel Evol. 2016 May 5;48:39. doi: 10.1186/s12711-016-0212-2 (PMC4857450; doi:10.1186/s12711-016-0212-2)
Supplement: Supplementary file 1 — 10.1186/s12711-016-0212-2 Format: se_h2v_GCV.f90; Fortran script than can be edited in Notepad, Wordpad, Context or many other editors. Fortran script for calculating standard errors of h v2 and GCV Ve. [file 12711_2016_212_MOESM1_ESM.f90]

! program to calculate h2v and the standard error of h2v
program se_h2v
implicit none

real (kind=8) :: varav,se_varav,vare,se_vare,varp,se_varp,varpev,se_varpev
real (kind=8) :: vare_exp,se_vare_exp,var_varav,var_vare,var_varp,var_varpev
real (kind=8) :: varav_add,varpev_add,sum_varav_varpev,h2v,var_varav_add,se_varav_add,var_varpev_add,se_varpev_add,var_varp_sq,var_denom,var_h2v,seh2v,GCV,se_GCV

open (21,file='input.dat')
! read varav
read (21,*) varav,se_varav
! read varpev (any other random effect e.g. permanent environmental effect or commone environmental effect)
read (21,*) varpev,se_varpev
! read vare this is varemean
read (21,*) vare,se_vare
! read varp
read (21,*) varp,se_varp
close (21)

vare_exp=vare/(exp(0.5*varav)*exp(0.5*varpev))
se_vare_exp=se_vare/(exp(0.5*varav)*exp(0.5*varpev))

var_varav=se_varav**2
var_varpev=se_varpev**2
var_vare=se_vare_exp**2
var_varp=se_varp**2

! calculate varav_add and varpev_add  (felleki and lundeheim 2012)
sum_varav_varpev=((vare_exp**2)*(exp(2*varav)*exp(2*varpev)))-(vare**2)
varav_add=sum_varav_varpev*(varav/(varav+varpev))
varpev_add=sum_varav_varpev*(varpev/(varav+varpev))

! estimate h2v
h2v=varav_add/(2*varp**2+3*(varav_add+varpev_add))

! calculate var of varav in additive model
var_varav_add=((vare_exp*exp(0.5*varpev))**4)*var_varav*(4*exp(4*varav)-4*exp(3*varav)+exp(2*varav))
se_varav_add=sqrt(var_varav_add)

! calculate var of varpev
var_varpev_add=(vare/exp(0.5*varpev)**4)*var_varpev*(4*exp(4*varpev)-4*exp(3*varpev)+exp(2*varpev))
se_varpev_add=sqrt(var_varpev_add)

! calculate var of denominator
var_varp_sq=8*((2*(varp**2)*var_varp)+var_varp**2)      !equation A1.18b in Lynch and walsh 1998
var_denom=var_varp_sq+9*(var_varav_add+var_varpev_add)

! calculate var and se of h2v (see Lynch and Walsh p818)
var_h2v=h2v**2*((var_varav_add/(varav_add**2))-((2*3*var_varav_add)/(varav_add*(2*varp**2+3*(varav_add+varpev_add))))+(var_denom/((2*varp**2+3*(varav_add+varpev_add))**2)))
seh2v=sqrt(var_h2v)

GCV=sqrt(varav)
se_GCV=se_varav/(2*sqrt(varav))

open (22,file='output2.dat',status='replace')
write (22,FMT='(9F16.6)') h2v,seh2v,GCV,se_GCV


end program
